# Supplementary material for: A phase I study of an adenoviral vector delivering a MUC1/CD40-ligand fusion protein in patients with advanced adenocarcinoma
Source: Nat Commun. 2022 Oct 28;13:6453. doi: 10.1038/s41467-022-33834-4 (PMC9616917; doi:10.1038/s41467-022-33834-4)
Supplement: Supplementary file 4 — Source Data [file 41467_2022_33834_MOESM4_ESM.xlsx]

## Sheet: Figure 1
Table 1
	No source data for Figure 1 (diagram)

## Sheet: Figure 2
Table 1
Figure 2a
HEATMAP		CD45RA	CD45RO	CD8	CD28	CD127	CD56	TBET	IFNY	TNFA	GZMB	TIGIT	PD1	CD31
(scaled arcsin median expression)	P1_47	0.73579	0.305095	0.77843	0.0168462	0.0673007	0.863574	0.9307	0.945495	0.9403	0.931237	0.0567104	0.0242427	0.388744
	P1_54	0.952829	0.133692	0.820396	0.0970214	0	0.0712721	0.868512	0.697725	0.522709	0.918317	0.631585	0.0697642	0.817355
BUBBLEPLOT	group	cluster	median frequency
	pre-vacc	47	0.14
	post-vacc	47	0.56
	pre-vacc	54	0.5
	post-vacc	54	1.145
Figure 2b	% of CD45+
	pre-vaccine	post-vaccine
	0.2	1.89
	0.43	1.33
	0.81	0.65
	1.03	0.96
	0.00719	2.12
	0.15	0.26
	1.1	1.82
	1.29	1.72
	0.23	0.24
	0.68	0.099
	0.004	1.18
	0.13	0.5
Figure 2c
HEATMAP		HLADR	CD86	CD38	CX3CR1	PDL1
	P2_27	0.531095	0.297389	0.53872	0.168098	0.16989
	P2_19	1	0.651529	0.913654	0.673712	0.89481
BUBBLEPLOT	pre-vacc	27	1.408
	post-vacc	27	5.68
	pre-vacc	19	0.76
	post-vacc	19	1.96
Figure 2d	% of CD45+	pre-vacc	post-vacc
		1.85	0.1
		0.11	0.96
		0.066	3.64
		0.059	17.5
		12.8	12.5
		15.4	14.9
		9.72	10.9
		0.57	3.29
		2.03	10.8
		0.00492	1
		0.36	1.08
		0.02	2.51
		0.59	15.8
		0.14	0.17
		12.1

## Sheet: Figure 3
Table 1
Figure 3	P1_44	P1_45	P1_46	P1_62	P2_13	P2_18	P2_22	P2_23	P2_24	P2_28	P2_29	P2_30	P2_35	P2_36	P2_19	P2_20	P2_25	P1_24	P1_25	P1_30	P1_31	P1_33	P1_34	P1_35	P1_37	P1_38	P1_39	P1_40	P1_47	P1_48	P1_54	P1_1	P1_2	P1_3	P1_4	P1_5	P1_6	P1_7	P1_8	P1_9	P1_10	P1_11	P1_12	P1_13	P1_14	P1_15	P1_16	P1_17	P1_18
node frequency	0.0046	0.0004	0.0036	0.0068	0.002	0.0224	0.0448	0.0148	0.0452	0.07708	0.1764	0.0556	0.064	0.0456	0.0068	0.024	0.0072	0.0056	0.0164	0.0112	0.0094	0.015	0.007	0.0152	0.0042	0.0006	0.0206	0.0078	0.0124	0.0428	0.011	0.0098	0.0192	0.0442	0.006	0.0438	0.0316	0.01	0.004	0.0072	0.0148	0.0228	0.0296	0.0204	0.0282	0.0034	0.0056	0.0176	0.025
	0.0556	0.0064	0.0112	0.0076	0.0024	0.0248	0.084	0.0032	0.0104	0.04057	0.056	0.0164	0.0048	0.0204	0.004	0.0088	0.0076	0.0052	0.049	0.0148	0.0056	0.0616	0.0208	0.0074	0.0416	0.0038	0.0044	0.003	0.0024	0.0216	0.0022	0.0062	0.013	0.0234	0.0116	0.0176	0.031	0.0026	0.0034	0.0068	0.0102	0.0204	0.023	0.0206	0.0156	0.0004	0.003	0.0182	0.057
	0.0364	0.0018	0.0072	0.0136	0.0312	0.0528	0.0592	0.0156	0.0544	0.03489	0.036	0.0384	0.0192	0.012	0.004	0.0336	0.0144	0.003	0.007	0.0084	0.0048	0.0152	0.0198	0.0212	0.0232	0.0012	0.0054	0.004	0.0048	0.0678	0.0158	0.0032	0.0128	0.053	0.0016	0.0308	0.0326	0.0036	0.0088	0.0036	0.0076	0.014	0.0224	0.0556	0.0062	0.0004	0.0042	0.01	0.0416
	0.0032	0.0036	0.0092	0.0032	0.0088	0.002	0.0304	0.0128	0.0296	0.0416	0.0368	0.0276	0.092	0.0272	0.0124	0.0252	0.00919	0.0008	0.0032	0.0022	0.004	0.006	0.0048	0.0102	0.0006	0.002	0.0108	0.002	0.0008	0.0018	0.007	0.0034	0.002	0.0032	0.0002	0.0042	0.001	0.0074	0.0186	0.001	0.0018	0.0012	0.0044	0.0072	0.0082	0.0036	0.0094	0.003	0.0008
	0.0052	0.0004	0.005	0.0122	0.0012	0.0244	0.0208	0.0416	0.028	0.026	0.0212	0.0192	0.0184	0.05	0.0028	0.0028	0.01592	0.0024	0.0722	0.003	0.0212	0.0546	0.0358	0.0034	0.006	0.0108	0.0022	0.0028	0.001	0.0004	0.003	0.0172	0.0194	0.0374	0.001	0.0348	0.025	0.0176	0.0098	0.0098	0.0232	0.027	0.0166	0.018	0.0156	0.0074	0.0136	0.0374	0.0694
	0.006	0.0038	0.0008	0.0108	0.0004	0.0236	0.0864	0.0172	0.0392	0.08844	0.0816	0.0408	0.0432	0.0172	0	0.0028	0.0088	0.0138	0.0182	0.015	0.0294	0.0142	0.0188	0.0172	0.0024	0.0052	0.019	0.0092	0.0016	0.004	0.009	0.0054	0.0102	0.0264	0.0002	0.0362	0.0306	0.0086	0.0086	0.0048	0.0102	0.0146	0.0208	0.024	0.0256	0.0054	0.0118	0.0208	0.0218
	0.0012	0	0	0.0118	0.0488	0.0452	0.0336	0.0168	0.008	0.01379	0.0316	0.0056	0.0076	0.004	0.034	0.1068	0.006	0.0026	0.019	0.0144	0.003	0.024	0.0124	0.0004	0.0094	0.0006	0	0.0002	0	0.0012	0.0002	0.0012	0.019	0.0492	0.0208	0.0452	0.0714	0.0006	0.002	0.0012	0.0266	0.034	0.0156	0.0226	0.0042	0.0004	0.0032	0.0052	0.0944
	0.0052	0.0004	0.0046	0.0118	0.0028	0.0448	0.0272	0.0012	0.022	0.1064	0.1136	0.0212	0.0292	0.0204	0.0176	0.026	0.018	0.0018	0.011	0.003	0.0042	0.017	0.0054	0.0064	0.0018	0.0016	0.005	0.0048	0.0012	0.0162	0.0026	0.101	0.0266	0.0088	0.0054	0.0142	0.002	0.0168	0.0256	0.0536	0.0138	0.0238	0.0112	0.0166	0.032	0.0084	0.0114	0.049	0.0072
	0.0014	0.0004	0.004	0.0058	0.0064	0.012	0.0072	0.0028	0.0244	0.0112	0.0364	0.0328	0.0228	0.0144	0.028	0.0576	0.0098	0.002	0.0052	0.003	0.0018	0.0086	0.0178	0.0346	0.0014	0.0004	0.032	0.0158	0.015	0.0314	0.008	0.0112	0.0058	0.0028	0.0044	0.001	0.0014	0.0026	0.0028	0.014	0.0068	0.0092	0.006	0.0036	0.0036	0	0.0022	0.0116	0.0066
	0.0132	0.0004	0.0002	0.0112	0.0336	0.0196	0.0368	0.0156	0.0124	0.0132	0.0244	0.02	0.008	0.0144	0.0148	0.0552	0.0076	0.0006	0.0104	0.0016	0.0012	0.0684	0.0198	0.0052	0.0036	0.0032	0.0008	0.002	0.001	0.0068	0.0012	0.0222	0.024	0.01	0.0178	0.0054	0.0026	0.0008	0.0008	0.0052	0.0092	0.02	0.0052	0.0114	0.0028	0.0006	0.0006	0.0452	0.0402
	0.0148	0.0062	0.0576	0.0042	0.012	0.0156	0.0468	0.0196	0.0356	0.07	0.0464	0.0532	0.0364	0.1248	0.008	0.0152	0.0048	0.0046	0.0224	0.0092	0.0088	0.011	0.0058	0.0104	0.0056	0.0056	0.022	0.0078	0.0122	0.0062	0.0038	0.0128	0.0046	0.01	0.007	0.0054	0.009	0.0168	0.008	0.0124	0.0052	0.0078	0.0056	0.0074	0.0152	0.0014	0.0044	0.028	0.0064
	0.0046	0	0.0008	0.0176	0.0076	0.1368	0.0848	0.0152	0.086	0.1	0.0724	0.0972	0.0416	0.0276	0.0112	0.0068	0.0049	0.0008	0.008	0.0052	0.0018	0.0098	0.01	0.012	0.0032	0	0.006	0.0012	0.0024	0.0396	0.024	0.0036	0.0084	0.0408	0.0108	0.0102	0.0308	0.0014	0.0036	0.0054	0.0152	0.0362	0.021	0.0238	0.0076	0.0006	0.0034	0.004	0.1306
	0.01	0.0006	0.0026	0.0078	0.0148	0.0116	0.026	0.0192	0.0108	0.0088	0.0244	0.0112	0.0144	0.0148	0.0084	0.344	0.01898	0.0012	0.0252	0.0058	0.0028	0.0348	0.0062	0.005	0.0022	0.0014	0.0116	0.0016	0.004	0.012	0.004	0.0238	0.0086	0.0388	0.012	0.0204	0.0136	0.0038	0.002	0.0104	0.0056	0.0098	0.0188	0.0172	0.0036	0.0012	0.0024	0.0112	0.0146
	0.0096	0.0014	0.0046	0.0138	0.0088	0.024	0.1336	0.016	0.008	0.0288	0.0608	0.0504	0.0104	0.0372	0.0296	0.1768	0.0024	0.0022	0.0074	0.0036	0.003	0.0356	0.0276	0.0328	0.0034	0.0038	0.0152	0.0044	0.008	0.0134	0.0032	0.0308	0.0114	0.003	0.007	0.0026	0.001	0.003	0.0022	0.0044	0.0058	0.0122	0.0038	0.0032	0.0026	0.0002	0.0014	0.0146	0.0072
	0.0098	0.002	0.0066	0.01	0.0136	0.0116	0.0252	0.0248	0.0184	0.0252	0.0164	0.0208	0.0164	0.0352	0.0296	0.0524	0.00735	0.0016	0.01	0.0018	0.0074	0.0088	0.0106	0.0078	0.0022	0.002	0.0074	0.0024	0.0102	0.0026	0.0094	0.0122	0.0064	0.0042	0.0036	0.0038	0.0046	0.0056	0.01	0.0186	0.0124	0.015	0.0052	0.0052	0.0058	0.001	0.0026	0.0156	0.0096
	0.0042	0.0024	0.0012	0.008	0.0008	0.0124	0.02	0.0092	0.0128	0.0072	0.02	0.0104	0.0064	0.0064	0.0048	0.0072	0.00612	0.007	0.0224	0.0168	0.02	0.0268	0.03	0.0056	0.0068	0.0046	0.0112	0.005	0.0022	0.007	0.0188	0.0104	0.0184	0.0412	0.0024	0.0192	0.045	0.0104	0.0036	0.0066	0.0212	0.0244	0.011	0.0156	0.007	0.0026	0.0024	0.022	0.0808
	0.0258	0.0008	0.0038	0.01	0.0148	0.0268	0.1112	0.0072	0.0168	0.0284	0.0492	0.0452	0.006	0.0292	0.0288	0.0396	0.0068	0.0052	0.0102	0.0104	0.0054	0.0208	0.0518	0.0536	0.0114	0.001	0.0098	0.0044	0.0048	0.0536	0.012	0.0064	0.0054	0.0316	0.0022	0.0186	0.014	0.0016	0.0044	0.001	0.0074	0.0128	0.0262	0.0476	0.004	0.0002	0.0018	0.0038	0.0274
	0.005	0.0054	0.012	0.007	0.008	0.0048	0.0256	0.0096	0.024	0.07627	0.0248	0.0368	0.0992	0.0404	0.0096	0.0288	0.0048	0.0008	0.0014	0.006	0.0044	0.0032	0.01	0.0252	0.0006	0.0006	0.0148	0.0042	0.0064	0.0032	0.0094	0.006	0.002	0.0054	0.0006	0.003	0.0024	0.0034	0.0066	0.0024	0.0022	0.0026	0.005	0.008	0.0082	0.0012	0.005	0.006	0.001
	0.003	0.0004	0.0124	0.0084	0.0056	0.0208	0.0096	0.0012	0.054	0.0608	0.0604	0.0224	0.0548	0.0628	0.012	0.0108	0.01041	0.0028	0.006	0.0024	0.0054	0.0064	0.002	0.0106	0.0016	0.0006	0.032	0.0434	0.004	0.0138	0.0168	0.0448	0.014	0.0064	0.0052	0.016	0.011	0.0196	0.0174	0.0416	0.0132	0.0154	0.014	0.0074	0.024	0.0088	0.0224	0.0318	0.005
	0.0038	0.0004	0.0076	0.0064	0.0096	0.0088	0.0044	0.012	0.0304	0.01988	0.0588	0.0588	0.0576	0.0328	0.0348	0.034	0.0048	0.0024	0.0068	0.0032	0.0046	0.0222	0.0098	0.0538	0.002	0.0014	0.0722	0.0238	0.0324	0.0334	0.0128	0.0156	0.0096	0.0038	0.0108	0.0014	0.0018	0.0032	0.0072	0.0086	0.0044	0.0076	0.0074	0.0098	0.0024	0.0006	0.0014	0.0126	0.0114
	0.003	0.0186	0.0018	0.0088	0.0472	0.034	0.0656	0.036	0.0132	0.0476	0.0296	0.048	0.0072	0.1108	0.0236	0.2048	0.0068	0.002	0.0054	0.0064	0.006	0.026	0.023	0.0092	0.0048	0.0132	0.0026	0.0008	0.0016	0.0002	0.0002	0.025	0.0142	0.0166	0.0104	0.0156	0.0188	0.0048	0.0104	0.0024	0.0054	0.018	0.014	0.023	0.0034	0.0004	0.0036	0.0064	0.0322
	0.0166	0.003	0.0154	0.0148	0.0148	0.0208	0.0116	0.0124	0.0168	0.01501	0.0056	0.012	0.0028	0.0136	0.0296	0.0276	0.0172	0.0058	0.0086	0.002	0.0138	0.0296	0.0058	0.0098	0.0186	0.0102	0.0108	0.0258	0.0108	0.013	0.0062	0.0244	0.0192	0.018	0.0088	0.0132	0.0028	0.0038	0.004	0.008	0.0118	0.0206	0.0086	0.0068	0.0086	0.0012	0.0016	0.0454	0.0458
	0.012	0.0008	0.008	0.0108	0.0128	0.0124	0.038	0.0172	0.0236	0.076	0.022	0.054	0.0344	0.0804	0.0284	0.0236	0.01286	0.002	0.017	0.0012	0.007	0.0724	0.0296	0.0152	0.0144	0.0044	0.0118	0.0058	0.0048	0.0074	0.018	0.0222	0.021	0.0126	0.0112	0.0122	0.007	0.004	0.004	0.0072	0.0114	0.0256	0.0114	0.0148	0.0042	0.0002	0.0016	0.0422	0.0488
[truncated: 33 more columns]

## Sheet: Figure 4
Table 1
Figure 4a
HEATMAP
(scaled arcsin median expression)		CD45RA	CD45RO	CD19	CD8	CD4	FOXP3	CD25	TNFA	IFNY	GB	TIGIT	CD31	CXCR5	CCR7	IL-10
	P1_54	0.952829	0.133692	0	0.820396	0.00836677	0.200938	0	0.522709	0.697725	0.918317	0.631585	0.817355	0	0	0.149234
	P1_39	0.660616	0.319934	0	0.84526	0.0167339	0.282882	0	0.910215	0.934763	0.952065	0.0750587	0.479029	0	0	0.0752207
	P1_41	0.779614	0.0188006	0.831692	0	0	0.0110378	0	0.0226056	0.0135442	0.133279	0	0.357629	0.667838	0.160506	0.135903
	P1_50	0.864979	0.0275558	0.939138	0	0	0.170914	0	0.103332	0.215548	0.327863	0	0.706286	1	0.772573	0.0820529
	P1_13	0.0774403	0.710563	0	0	0.801046	0.754242	0.82719	0.0462744	0.182444	0.175516	0.23214	0.0606831	0.109695	0.255962	0
	P1_2	0.481484	0.131029	0	0	0.611171	0.190911	0.00964825	0.0832581	0.237676	0.261948	0	0.402838	0.0528289	0.580496	0.987062
BUBBLEPLOT
	group	cluster	median frequency
	pre-vacc	54	0.26
	post-vacc	54	1.075
	pre-vacc	39	0.44
	post-vacc	39	1.145
	pre-vacc	41	1.38
	post-vacc	41	1.995
	pre-vacc	50	0.66
	post-vacc	50	3.29
	pre-vacc	13	1.8
	post-vacc	13	0.91
	pre-vacc	2	1.94
	post-vacc	2	1.13
Figure 4b
GZMB+TIGIT+CD8
	% of CD45+	pre-vacc	post-vacc
		0.00454	0.065
		0.0036	0.078
		0.041	0.072
		0	0.095
		0.043	0.16
		0.00327	0.033
B cell	% of CD45+	pre-vacc	post-vacc
		8.54	24.6
		3.28	20.1
		5.87	5.37
		1.6	7.12
		4.83	5.73
		2.07	11.7

## Sheet: Supplementary Fig 1
Table 1
patient ID (scrambled)	A03	A04	A10	A05	A19	A15	A17	A18	A16	A14	A09	A07	A21	A13	A11	A02
% change in tumour from baseline	-7.8947	12.5	5.7627	30.9524	104.167	-2.9126	41.6667	1.4085	-8	-25.8065	15	-4.5455	35.1648	6.8182	10.3448	3.7313

## Sheet: Supplementary Fig 2
Table 1
Supp. Fig 2a
		pre vacc	post vacc
		1	299.401
		1	238.284
		1	1
		1	671.141
		1	1
		1	1
		1	1
		1	664.767
		1	1
		1	834.327
		1	1
		1	1
		1	1
		1	1
		1	124.031
		2135.23	3827.46
		1	1
		1	1
		586.51	583.658
		410.256	1
		1	138.265
Supp. Fig 2b		pre vacc Ad titre	post vacc Ad titre
		17.4354	22.1406
		32.4137	33.9436
		31.883	37.3437
		32.1194	31.6682
		5.69977	10.0199
		24.8425	13.1753
		7.23118	11.0965
		11.1448	25.4844
		22.9499	33.6933
		19.6089	26.2738
		20.6327	31.0699
		4.5234	10.7836
		14.1488	37.4198
		23.6461	14.1374
		15.5472	39.8465
		37.8823	35.8822
		16.3625	35.6138
		7.60928	39.599
		30.4778	15.8124
		0.674863	3.93924
		8.1975	30.3703

## Sheet: Supplementary Fig 3
Table 1
Supp. Fig 3c
		% change in tumor
		dose 1	dose 2	dose 3	dose 4	dose 5	dose 6	dose 7
		-7.8947	NE	NE	NE	-8	-4.5455	6.8182
		NE	5.7627	104.167	41.6667	-25.8065	NE	10.3448
		12.5	30.9524	-2.9126	1.4085	15	35.1648	3.7313
					NE: non-evaluable
Supp. Fig 3d		% change in tumor
		breast cancer	ovarian cancer
		-7.8947	30.9524
		12.5	41.6667
		5.7627	-8
		104.167	-25.8065
		-2.9126	35.1648
		1.4085	6.8182
		15	10.3448
		-4.5455
		3.7313

## Sheet: Supplementary Fig 4
Table 1
Supp. Fig 4a (iii)	frequency (% of CD45+)
	CD4	CD4	CD4	CD4	CD4	CD4	CD4	CD4	CD4	CD4	CD4	CD4	CD4	CD4	CD4	CD4	CD4	CD4	CD8	CD8	CD8	CD8	CD8	CD8	CD8	CD8	CD8	CD8	CD8	CD8	CD8	CD8	CD8	CD8	CD8	CD8	CD14+CD16+	CD14+CD16+	CD14+CD16+	CD14+CD16+	CD14+CD16+	CD14+CD16+	CD14+CD16+	CD14+CD16+	CD14+CD16+	CD14+CD16+	CD14+CD16+	CD14+CD16+	CD14+CD16+
healthy	33.6	49.1	49.1	28.6	36.9	24.6	64.2	45.2	25.6	40.7	26	40.2	30.6	45	53.6	58.7	43.9	44.3	21.8	22.4	19.8	18.4	32.1	29	12.8	9.79	17.5	26.5	27.9	22.4	22.5	10.5	23.1	13.7	30.6	18	0	0	0	0.021	0	0	0	0.00116	0.0062	0.00212	0.00408	0	0.000402
pre-vacc	43	58.1	19.4	16.8	37.2	47.3	58.2	50.3	79.1	60	71.9	51.6							16	3.93	12.8	8.04	10.7	16.1	16.1	10.7	20.4	6.73	6.02								0	0	0.00741	0.032	0.0036	0	0	0	0	0	0.002	0.029
post-vacc	72.1	23.9	48.4	24	24	20.9	39.4		15	65.7	59.3	41.7	39.7	38.5					18.4	10.5	21.3	5.35	6.47	17.1	11.9		12	15.7	11.6	5.65	10.9	8.71					0	0	0.00211	0.00648	0.016	0.02	0		0.00841	0	0	0.014	0.045
Supp. Fig 4b
HEATMAP		marker
(scaled arcsin median expression)	cluster	CD19	TCRAB	TCRGD	CD45RA	CD45RO	CD4	CD8	FOXP3	CD28	CD127	CD56	TBET	IFNY	TNFA	GZMB	CD161	CXCR5	CCR7	CD152	IL10	PD1	CD31
	7	0	0.892167	0	0.0483165	0.854873	0.618736	0	0.166958	0.902955	0.460936	0.00168779	0.26523	0.218284	0.391903	0.238584	0.166642	0.364261	0.432488	0.892906	0.142501	0.182468	0.0392936
	16	0	0.91746	0	0.0467671	1	0.724344	0	0.293966	0.957409	0.203466	0.0162136	0.424706	0.294125	0.252035	0.297222	0.0849724	0.226423	0.416414	0.850603	0.222842	1	0.0710052
	12	0	0.944705	0	0.00919439	0.922145	0.925999	0	0.17859	0.776777	0.404083	0.0240757	0.436659	0.216418	0.103619	0.233058	0.0632029	0.10933	0.336965	0.179091	0.153383	0.78741	0.0725245
	20	0	0.958553	0.0157809	0.0315053	0.83474	1	0	0.241993	0.836228	0.956449	0.0176718	0.376031	0.238964	0.0627929	0.297612	0.0101392	0.0678818	0.345285	0.132545	0.109271	0	0.0417053
	28	0	0.71288	0	0	0.813407	0.946669	0	0.0506368	0.644745	0.708896	0	0.14688	0.04126	0.033674	0.102642	0	0.0316822	0.223021	0.0123345	0	0	0
	3	0	0.88505	0.000449732	0.0227046	0.840559	0.951174	0	0.297251	0.83552	0.842887	0.0166997	0.432464	0.252565	0.1203	0.263564	0.0540344	0.0816879	0.300667	0.187452	1	0.0414366	0.0405644
	23	0	0.848144	0.00955448	0.0339152	0.988456	0.81506	0	0.324024	0.849902	0.447047	0.0127743	0.655344	1	0.931639	0.225177	0.152338	0.0728453	0.244257	0.495418	0.00365193	0.929449	0.0230568
	29	0	0.810628	0	0.0487085	0.882459	0.758355	0	0.254791	0.88705	0.834305	0.000494884	0.561893	0.967269	0.897715	0.0247688	0.110895	0.0618629	0.232513	0.264612	0.0117597	0.122666	0
	26	0	0.784443	0	0.158674	0.204571	0.721383	0	0.122812	0.602671	0.253539	0.0454672	0.148986	0.204719	0.0170727	0.214161	0	0.0320547	0.299198	0.0690221	0.0854154	0	0.165096
	1	0	0.694192	0	0.331278	0.142065	0.494772	0	0.110217	0.69446	0.254755	0	0.135729	0.199317	0.0916644	0.198258	0	0.0374243	0.26735	0.764717	0.0365793	0	0.101259
	9	0	0.904823	0	0.534472	0.177256	0.621376	0	0.175352	0.847989	0.543056	0.0035233	0.229475	0.230085	0.138317	0.277771	0	0.0733021	0.789397	0.801504	0.151241	0	0.240409
	17	0	0.802906	0	0.612212	0.0892019	0.587867	0	0.163096	0.781599	0.607612	0	0.18158	0.218636	0.0943387	0.204378	0	0.0368555	0.583448	0.13857	0.104553	0	0.642314
	10	0	0.977859	0	0.613557	0.183861	0.727695	0	0.195268	0.838025	0.674676	0.0250784	0.246357	0.234217	0.127221	0.276412	0	0.0685094	0.855012	0.264685	0.256701	0	0.539221
	8	0	0.843826	0	0.0136255	0.954418	0.787953	0	1	0.913597	0.0631361	0	0.263782	0.139152	0.131076	0.22175	0	0.107885	0.231996	1	0.148516	0.169784	0.0509147
	38	0	0.664923	0	0.144685	0.634675	0.0353416	0.139048	0.178334	0.823604	0.589388	0.316894	0.679634	0.968732	0.851639	0.12147	0.96309	0.0396617	0.0952032	0.185696	0	0.0651869	0.474887
	24	0	0.848625	0	0.0895129	0.926105	0.0522068	0.948329	0.221618	0.839041	0.239538	0.00178441	0.590758	0.893309	0.644013	0.256066	0	0.0680482	0.220867	0.229771	0.0314654	0.958216	0.637768
	31	0	0.718518	0	0.264307	0.620266	0.025318	0.95264	0.249305	0.83225	0.487516	0.00107566	0.632459	0.981839	0.704352	0.204989	0.0119349	0.0534364	0.15136	0.226719	0	0.115191	0.46173
	47	0	0.536079	0	0.73579	0.305095	0.0409127	0.77843	0.274185	0.0168462	0.0673007	0.863574	0.9307	0.945495	0.9403	0.931237	0.0245236	0	0	0.321104	0.0589042	0.0242427	0.388744
	39	0	0.54004	0	0.660616	0.319934	0.0167339	0.84526	0.282882	0.0229981	0.00122077	0.0304471	0.917857	0.934763	0.910215	0.952065	0.00387991	0	0	0.331014	0.0752207	0	0.479029
	54	0	0.555569	0	0.952829	0.133692	0.00836677	0.820396	0.200938	0.0970214	0	0.0712721	0.868512	0.697725	0.522709	0.918317	0.0770653	0	0	0.256901	0.135903	0.0697642	0.817355
	25	0	0.69804	0	0.870632	0.0720821	0.0152582	0.946667	0.197283	0.767143	0.71438	0.00126615	0.245466	0.249522	0.0712941	0.242395	0	0.0445082	0.623172	0.180197	0.264346	0	0.933041
	45	0	0.248337	0.91576	0.162578	0.737003	0.0255381	0	0.173106	0.814873	0.461082	0.0277036	0.741895	0.992994	0.83394	0.241779	0.737712	0.031968	0.118539	0.160354	0	0	0.492206
	46	0	0.316708	0.784219	0.576477	0.409845	0.0183793	0	0.234499	0.018431	0.0514719	0.563439	0.942226	0.942702	0.911202	0.848752	0.392209	0	0	0.254496	0.0123896	0.0106437	0.30377
	42	0.517948	0.0275035	0	0.494445	0	0	0	0.125578	0.0160565	0	0	0.149603	0.214197	0.0137315	0.264774	0	0.709647	0.255355	0.0742306	0.0944831	0	0.423145
	49	0.889676	0.0354035	0	0.788837	0.0118627	0	0	0.125263	0.0929615	0	0	0.108688	0.207434	0	0.249563	0	0.973947	0.818071	0.093425	0.167814	0	0.657745
	50	0.939138	0.0528817	0	0.864979	0.0275558	0	0	0.170914	0.101073	0	0	0.260329	0.215548	0.103332	0.327863	0	1	0.772573	0.148979	0.0820529	0	0.706286
BUBBLE PLOT
		group	cluster	median frequency
		healthy	7	2.19
		pre-vacc	7	0.706
		post-vacc	7	0.626154
		healthy	16	1.2
		pre-vacc	16	0.65
		post-vacc	16	0.415385
		healthy	12	1.01846
		pre-vacc	12	1.548
		post-vacc	12	1.16923
		healthy	20	0.982308
		pre-vacc	20	4.922
		post-vacc	20	3.88154
		healthy	28	0.756923
		pre-vacc	28	3.67
		post-vacc	28	3.34154
		healthy	3	0.762308
		pre-vacc	3	2.584
		post-vacc	3	1.78769
		healthy	23	1.86077
		pre-vacc	23	0.344
		post-vacc	23	0.432308
		healthy	29	3.12846
		pre-vacc	29	1.114
		post-vacc	29	1.03538
		healthy	26	1.23692
		pre-vacc	26	4.454
		post-vacc	26	3.71385
		healthy	1	2.77385
		pre-vacc	1	1.808
		post-vacc	1	1.83077
		healthy	9	2.54
		pre-vacc	9	1.072
		post-vacc	9	0.992308
		healthy	17	2.98846
		pre-vacc	17	2.18
		post-vacc	17	1.87385
		healthy	10	1.79615
		pre-vacc	10	1.242
		post-vacc	10	0.932308
		healthy	8	1.46692
		pre-vacc	8	0.844
		post-vacc	8	0.641538
		healthy	38	1.91846
		pre-vacc	38	0.294
		post-vacc	38	0.375385
		healthy	24	1.63769
		pre-vacc	24	0.378
		post-vacc	24	0.295385
		healthy	31	2.47308
		pre-vacc	31	0.846
		post-vacc	31	0.695385
		healthy	47	2.41077
		pre-vacc	47	0.402
		post-vacc	47	0.798462
		healthy	39	3.73385
		pre-vacc	39	1.002
		post-vacc	39	1.74923
		healthy	54	1.38
		pre-vacc	54	0.6
		post-vacc	54	1.06615
		healthy	25	2.65
		pre-vacc	25	2.116
		post-vacc	25	1.16
		healthy	45	1.65154
		pre-vacc	45	0.176
		post-vacc	45	0.323077
		healthy	46	1.42692
		pre-vacc	46	0.458
		post-vacc	46	1.03385
		healthy	42	1.39
		pre-vacc	42	2.552
		post-vacc	42	3.42615
		healthy	49	1.84308
		pre-vacc	49	2.054
		post-vacc	49	1.91385
		healthy	50	3.22308
		pre-vacc	50	1.948
		post-vacc	50	3.28769
[truncated: 113 more columns]

## Sheet: Supplementary Fig 5
Table 1
Supp. Fig 5a (iii)	frequency (% of CD45+)
	CD14+	CD14+	CD14+	CD14+	CD14+	CD14+	CD14+	CD14+	CD14+	CD14+	CD14+	CD14+	CD14+	CD14+	CD14+	CD14+	CD14+	CD14+	CD1c+	CD1c+	CD1c+	CD1c+	CD1c+	CD1c+	CD1c+	CD1c+	CD1c+	CD1c+	CD1c+	CD1c+	CD1c+	CD1c+	CD1c+	CD1c+	CD1c+	CD1c+	myeloid DC	myeloid DC	myeloid DC	myeloid DC	myeloid DC	myeloid DC	myeloid DC	myeloid DC	myeloid DC	myeloid DC	myeloid DC	myeloid DC	myeloid DC
healthy	9.1	10.3	12.9	10.2	33.6	10.6	1.93	15.9	10	5.91	22	12.3	12.4	5.39	31.4	11.5	37.5	20.4	0.2	0.51	1.05	0.59	0.99	2.1	0.14	1.52	0.79	0.13	0.95	0.51	0.61	0.21	2.21	0.83	1.33	1.28	2.3	0.19	0.58	1.28	0.74	1.66	0.27	2.16	0.52	2.69	1.01	0.3	0.61
pre-vacc	3.58	0.57	0.69	0.86	17	18.7	19.8	2.39	2.1	0.012	0	6.47	0.22	2.23	5.93	0.43	28.4	0.6	0.66	0.32	0.53	0.14	0.48	1.38	0.92	0	0.39	0.033	0	0	0.05	0.49	0	3.18	1.16	0.6	0.99	0.83	3.49	1.71	2.01	6.94	5.32	2.29	3.02	0.71	1.89	3.53	0.15
post-vacc	0.6	3.45	4.39	24.6	22.8	20.7	23.1	0.91	26.3		13.6	15.6	0	9.38	3.77	3.79	25	0.55	2.81	0	0.43	1.81	1.26	0.52	1.7	2.73	1.39		1.99	1.06	0	0.38	0.78	1.17	0.34	0.8	2.21	1.72	1.57	2.55	5.05	1.59	4.41	0	2.49		13.5	7.29	0
Supp. Fig 5b
HEATMAP		marker
(scaled arcsin median expression)	cluster	CD19	CD24	CD27	IGM	IGA	IGD	IGG	CD14	HLADR	CD11B	CD11C	CD1C	CD86	PDL1	CD16	CD8	CD4	CD56	NKG2D	NKP46	GZMB	CD38	CD62L	CCR7	CX3CR1	CXCR4
	32	0	0.0574113	0.200121	0.083149	0.0772972	0.0252375	0.974548	1	0.810693	1	0.922347	0.0943521	0.841457	0.876167	0	0	0.624704	0.043887	0	0.0776356	0.270937	0.850956	0.0477098	0	0.528052	0.467649
	31	0	0.169955	0.179266	0.0852019	0.101132	0.0159044	1	0.984351	0.729974	0.928037	0.896228	0.0771414	0.804558	0.749631	0	0	0.56589	0.11549	0	0.0370541	0.329487	0.92029	0.0940114	0	0.609824	0.41471
	34	0	0.165307	0.0630056	0.0965577	0.0521026	0	0.751168	0.3744	0.660099	0.38956	1	0	1	1	0.790515	0	0.565168	0.00566607	0	0	0.27267	0.183288	0.0247908	0	0.765113	0.269412
	25	0.0651146	0.368297	0.311793	0.190865	0.194721	0.136876	0.669357	0.17537	0.691893	0.345532	0.559471	0.0905303	0.327532	0.411397	0	0	0.23751	0.207561	0	0.0605514	0.268473	0.712316	0.196889	0.273706	0.648598	0.426255
	18	0	0.0977596	0.0465465	0.0287461	0.00693128	0	0.344893	0.0411991	0.0293024	0.400349	0.289551	0	0.249556	0.0415095	0.128226	0.170917	0	0.722826	1	0.144321	0.689813	0.609064	0.204627	0	0.597638	0.0243481
	29	0	0.0720126	0.0074944	0.0234871	0	0	0.343831	0.0560048	0.038295	0.383203	0.389683	0	0.548127	0.0574853	0.115606	0	0	0.741058	0.198805	0.10821	0.89817	0.736257	0.175775	0	0.663147	0
	30	0	0.0524561	0.0223912	0.0550539	0.0178948	0	0.724933	0.0791362	0.0357278	0.443689	0.456694	0	0.408407	0.111975	0.836299	1	0.00905228	0.806934	0.270889	0.440117	0.833604	0.7936	0.26583	0	0.693541	0.0340946
	17	0.0428628	0.277412	0.893941	0.18051	0.155687	0.108591	0.540186	0.0736189	0.771407	0.253247	0.286132	0.0138473	0.30868	0.142364	0	0	0.15994	0.255721	0.0451923	0.0581282	0.327637	0.679382	0.200188	0.923826	1	0.253546
	10	0.946387	0.529689	0.0376651	0.580977	0.420854	0.899208	0.445539	0.105525	0.865048	0.0339247	0.0302011	0.201324	0	0	0	0	0.103294	0.0308951	0	0	0.180827	0.728424	0.801743	0.408781	0.0711603	1
	16	0.804543	0.390165	0.0687394	0.556084	0.474253	0.79946	0.477199	0.0697549	0.730552	0.01648	0.0444578	0.19165	0	0	0	0	0.0905006	0	0	0	0.150403	0.556723	0.209006	0.251943	0.0828239	0.570835
	2	0.88814	0.989602	0.79594	0.956915	0.299831	0.608661	0.433935	0.167042	0.796443	0.0631126	0.114888	0.786381	0	0.256014	0	0	0.131583	0.0191152	0	0.0555705	0.226684	0.0818325	0.166945	0.192433	0.0498042	0.886376
	7	1	0.634611	1	0.258907	0.487073	0	0.97642	0.134302	0.870445	0.276561	0.242016	0.100755	0.0771731	0.147357	0	0	0.0834273	0.0924503	0	0.0794011	0.229744	0.566943	1	0.0650218	0.122765	0.681824
	1	0.936419	1	0.924306	0.30485	1	0.00465181	0.524795	0.143809	0.817632	0.101274	0.17603	0.450321	0.0522603	0.114267	0	0	0.0994968	0.00714674	0.0284746	0.0657152	0.25785	0.383825	0.200144	0.226607	0.0999021	0.72959
BUBBLE PLOT
		group	cluster	median frequency
		healthy	32	5.24741
		pre-vacc	32	1.35063
		post-vacc	32	2.25619
		healthy	31	2.57185
		pre-vacc	31	0.828343
		post-vacc	31	1.37551
		healthy	34	2.33037
		pre-vacc	34	0.675316
		post-vacc	34	0.73341
		healthy	25	0.743704
		pre-vacc	25	1.00133
		post-vacc	25	0.756973
		healthy	18	1.34074
		pre-vacc	18	2.64138
		post-vacc	18	2.57135
		healthy	29	2.93926
		pre-vacc	29	5.91484
		post-vacc	29	3.93803
		healthy	30	4.04148
		pre-vacc	30	2.96075
		post-vacc	30	3.89385
		healthy	17	0.383704
		pre-vacc	17	1.42382
		post-vacc	17	1.34311
		healthy	10	3.24593
		pre-vacc	10	2.13573
		post-vacc	10	2.78931
		healthy	16	2.24444
		pre-vacc	16	6.62342
		post-vacc	16	2.99549
		healthy	2	3.2
		pre-vacc	2	0.71191
		post-vacc	2	0.845336
		healthy	7	1.74963
		pre-vacc	7	0.622089
		post-vacc	7	0.562575
		healthy	1	2.22815
		pre-vacc	1	1.25416
		post-vacc	1	0.792318
[truncated: 95 more columns]

## Sheet: Supplementary Fig 6
Table 1
Supp. Fig 6a	P1_7				P1_16				P1_12				P1_28				P1_3
	healthy	pre-vacc	post-vacc		healthy	pre-vacc	post-vacc		healthy	pre-vacc	post-vacc		healthy	pre-vacc	post-vacc		healthy	pre-vacc	post-vacc
	3.22	0.26	1.68		0.64	0.3	0.44		0.68	2.3	0.56		0.36	2.9	1.26		0.42	2.34	1
	3.12	0.36	0.16		1.7	0.42	0.18		1	2.24	2.62		0.7	9.42	10.24		0.52	5.3	3.16
	3.18	0.74	0.56		0.74	0.94	0.26		0.58	0.44	0.52		0.62	0.62	1.18		0.48	0.32	0.42
	1.36	0.26	0.34		0.74	0.22	0.5		1	0.6	0.5		1.4	1.46	1.1		0.58	0.28	0.54
	1.74	0.08	0.32		0.68	0.06	0.14		0.44	0.52	0.74		0.24	2.42	0.98		0.5	1	0.38
	1.3	1	0.39		0.72	0.56	0.16		0.64	2.96	1		0.28	2.6	1.88		0.16	4.42	1.53
	2.24	0.86	0.3		0.62	1.18	0.14		0.5	2.08	0.38		0.56	5.6	1.04		0.82	2.64	0.3
	2.12	1.76	1.04		1.14	1.36	0.24		0.62	1.66	1.1		0.32	3.66	6.52		0.78	3.74	4.12
	3.42	0.06	0.14		1.44	0.32	0.34		0.4	1.56	2.1		0.32	6.76	4.74		0.38	4.92	4.08
	1.3	1.68	0.48		0.88	1.14	0.36		0.28	1.12	1.4		0.12	1.26	5.14		0.32	0.88	1.66
	4.74		1.96		1.62		2.24		0.52		1.4		0.32		1.06		0.54		0.64
	1.8		0.38		1.28		0.24		0.74		1.88		1.17		6.42		0.5		3.88
	1.44				0.78				0.58				0.78				1
	2.2				0.82				1.48				1.14				1.08
	2.84				1.28				0.98				0.58				1.26
	1.72				0.54				0.56				1.02				0.36
	2.84				1.15				0.91				0.99				1.24
Supp. Fig 6b	P1_23				P1_29
	healthy	pre-vacc	post-vacc		healthy	pre-vacc	post-vacc
	1.1	0.22	0.64		3.78	0.42	1.74
	1.84	0.16	0.28		3.86	0.24	0.24
	1.84	0.52	0.48		4.44	1.1	0.58
	1.24	0.28	0.6		2.04	0.2	1.18
	2.76	0.1	0.32		4.26	0.2	0.46
	0.74	0.9	0.57		2.76	1.16	2.22
	0.54	0.64	0.14		2.04	2.56	0.44
	1.2	0.34	0.24		3.46	4.62	3.04
	1.12	0	0.06		3.74	0.08	0.1
	3.4	0.28	0.12		4.24	0.56	0.48
	1.5		1.5		2.14		0.48
	1.36		0.1		2.5		0.28
	1.76				3.9
	2.32				4.66
	3.06				2.64
	1.26				3.24
	2.44				3.82
Supp. Fig 6c	P1_26				P1_1
	healthy	pre-vacc	post-vacc		healthy	pre-vacc	post-vacc
	0.36	5.78	0.84		1.68	0.62	1.28
	1	6.1	4.38		2.82	0.32	0.64
	2.58	0.42	0.96		5.62	0.34	1.22
	2.38	0.88	0.62		2.8	1.12	0.6
	1.02	8.2	2.28		1.84	2.22	1.56
	0.18	5.32	5.8		0.88	0.98	2.33
	3.9	1.24	2.62		9.48	0.54	3.08
	0.9	4.04	6.38		2.68	1.72	1.04
	1.74	8.34	5.22		6.14	0.12	0.36
	0.3	4.22	7.8		0.66	10.1	2.5
	0.4		1.86		1.96		4.48
	1.95		3.72		2.98		2.38
	0.76				1.86
	1.6				3.32
	1.14				3.3
	1.06				2.2
	2.07				3.42
Supp. Fig 6d	P1_9				P1_17				P1_10
	healthy	pre-vacc	post-vacc		healthy	pre-vacc	post-vacc		healthy	pre-vacc	post-vacc
	2.62	0.68	1.24		3.16	1.82	2.8		1.74	1.02	0.52
	3.68	0.36	0.1		4.86	1	0.38		3.62	0.76	0.74
	2.08	0.1	1.86		3.68	0.3	1.56		1.28	0.18	1.24
	0.92	1.4	0.24		2.7	1.16	0.6		0.4	0.68	0.22
	1.96	0.52	0.86		3.02	4.52	1.26		1.04	0.92	0.44
	1.56	0.72	0.76		2.1	1.76	4.38		1.64	1.48	1.16
	7.36	0.48	0.44		8.22	2.08	1.46		3.92	1.02	0.58
	2.04	0.98	0.66		4.16	3.74	2.2		1.26	2.32	2.12
	3.84	0.12	0.54		3.38	0.52	0.4		1.66	2.66	1.52
	1.6	5.36	0.24		2.28	4.9	0.64		1.34	1.38	0.54
	2.94		4.16		2.24		3.18		1.6		1.32
	2.75		1.04		4.4		1.12		2.86		0.56
	3				4.18				2.12
	4.26				3.84				2.82
	2.84				4.2				1.6
	2.54				4.5				2.24
	4.28				3.02				3.78
Supp. Fig 6e	P1_8
	healthy	pre-vacc	post-vacc
	1.72	0.34	0.8
	2.16	0.88	0.44
	2.32	1.86	1
	0.92	0.28	0.66
	1.4	0.08	0.72
	1.4	0.4	0.4
	1.22	0.86	0.22
	1.56	0.98	0.36
	1.7	0.2	0.36
	0.84	2.56	1.04
	1.82		1.74
	1.39		0.2
	0.68
	1.18
	0.98
	0.96
	2.01
Supp. Fig 6f	P1_24				P1_31
	healthy	pre-vacc	post-vacc		healthy	pre-vacc	post-vacc
	1.32	0.52	0.46		3.12	0.56	0.88
	1.74	0.3	0.52		1.96	0.48	0.54
	2	0.08	0.16		2.6	0.4	0.74
	0.86	0.2	0.08		2.68	0.18	0.44
	2.06	0.06	0.24		3.06	0.12	0.46
	1.12	0.56	0.39		2.02	0.94	1.04
	0.32	1.38	0.22		1.04	2.94	0.3
	0.86	0.24	0.7		1.72	2.12	2
	0.82	0.26	0.08		3.58	0.3	0.18
	1.6	0.18	0.2		3.92	0.42	0.6
	1.7		0.28		1.68		0.54
	0.84		0.12		1.75		0.28
	1.44				3.58
	1.16				0.9
	3.44				4.82
	1.08				2.1
	1.92				2.89
Supp. Fig 6g	P1_47				P1_39				P1_54
	healthy	pre-vacc	post-vacc		healthy	pre-vacc	post-vacc		healthy	pre-vacc	post-vacc
	1.74	0.24	1.22		1.74	0.44	2.2		2.86	0.22	0.38
	0.72	0.48	0.48		1.46	0.54	0.98		0.64	1.58	1.2
	0.3	0.08	1.02		1	1.08	0.74		0.3	0.7	0.94
	2.42	1.5	0.64		1.74	3.2	1.48		1.46	0.8	0.94
	2.28	0.1	3.24		9.76	0.08	7.22		8.04	0.12	1.28
	2.74	1.24	0.78		4.96	2.06	1.13		2.56	1.1	1.21
	2.38	0.16	0.8		2.74	1.9	1.52		0.42	0.9	0.32
	3.04	0.1	0.22		4.5	0.22	1.12		0.86	0.3	1.88
	0.08	0	0.24		0.48	0	0.6		0.16	0.02	2.4
	6.12	0.12	0.16		3.32	0.5	0.26		2.58	0.26	0.02
	1.82		0.4		7.9		3.2		2.02		1.68
	0.34		0.4		0.99		1.16		0.75		0.4
	3.6				5.38				1.1
	1.2				1.42				0.7
	5.84				2.62				0.76
	0.62				2.84				1.68
	2.1				1.58				1.08
Supp. Fig 6h	P1_25
	healthy	pre-vacc	post-vacc
	5.72	4.9	2.24
	4.82	0.7	1.02
	3.22	0.32	1
	2.34	0.52	0.14
	0.96	1.04	0.68
	3.42	1.64	1.28
	2.1	1.82	0.74
	1.98	7.22	2.24
	2.44	1.9	0.8
	2.48	1.1	0.54
	4.86		0.6
	2.03		2.52
	1.14
	2.44
	3.54
	6.22
	2.11
Supp. Fig 6i	P1_45				P1_46
	healthy	pre-vacc	post-vacc		healthy	pre-vacc	post-vacc
	3.94	0.64	0.62		6.34	1.12	5.76
	0.58	0.18	0.08		1.04	0.72	0.38
	1.3	0.36	0.2		0.58	0.92	0.66
	2.22	0.04	0.54		1.6	0.4	1.2
	1.76	0.04	0.04		1.84	0.02	0.76
	0.4	0.04	0.19		0.46	0.36	1.17
	0.54	0.38	0.14		0.42	0.08	0.46
	0.64	0.04	0.24		0.4	0.5	0.12
	16.36	0	0		0.66	0	0.08
	1.9	0.04	1.86		11.2	0.46	0.18
	0.44		0.04		0.98		1.24
	1.67		0.06		2.25		0.26
	1.56				2.08
	0.26				0.78
	1.2				0.94
	0.52				0.16
	0.9				0.87
Supp. Fig 6j	P1_38
	healthy	pre-vacc	post-vacc
	2.2	0.38	0.56
	2.7	0.12	0.1
	4.82	0.2	0.2
	1.18	0.04	0.06
	5.26	0.32	0.14
	5.48	0.06	0.73
	0.58	0.52	0.38
	0.38	1.08	0.46
	3.8	0.06	0
	11.66	0.16	1.32
	0.94		0.06
	0.61		0.14
	0.84
	0.4
	0.36
	0.78
	0.99
Supp. Fig 6k	P1_42				P1_49				P1_50
	healthy	pre-vacc	post-vacc		healthy	pre-vacc	post-vacc		healthy	pre-vacc	post-vacc
	1	3.58	3.24		1.96	2.82	2.94		4.72	0.84	12.68
	0.32	0.66	1.18		0.18	1.74	0.96		1	0.68	0.62
	1.76	3.68	5.14		0.58	3.18	2.1		2.48	7.28	7.76
	2.02	4.82	2.86		0.54	4.46	1.98		2.4	5.38	6.6
	0.66	3.44	2.24		0.44	2.2	3.12		1.16	0.28	4.04
	2.24	4.02	3.14		1.22	0.84	3.21		4.58	1.48	0.35
	0.84	1.32	5.56		1.08	2.66	0.82		3.68	2.3	1.3
	2.78	0.24	0.8		2.64	1.44	2.64		7.78	0.66	1.42
	1.16	1.28	1.4		0.9	0.4	1.16		4.06	0.14	0.7
	0.72	2.48	3.24		0.92	0.8	0.36		5.98	0.44	0.34
	2.32		1.9		0.68		1.48		4.88		2.32
	0.91		10.7		0.51		0.9		1.27		4.26
	0.2				0.12				1.02
	1.36				0.92				1.52
	0.82				0.96				4.44
	0.5				0.62				1.08
	1.43				1.03				2.02

[truncated: 4 more sheets: Supplementary Fig 7, Supplementary Figures 8 and 9, Supplementary Fig 10, Supplementary Table 8]
